# Supplementary material for: Incorrect strain information for mouse cell lines: sequential influence of misidentification on sublines
Source: In Vitro Cell Dev Biol Anim. 2016 Nov 14;53(3):225–30. doi: 10.1007/s11626-016-0104-3 (PMC5348555; doi:10.1007/s11626-016-0104-3)
Supplement: Supplementary file 3 — (XLSX 10 kb) [file 11626_2016_104_MOESM3_ESM.xlsx]

## Sheet: Sheet1
	Table S1. Primer sequences used for SSLP analysis
	Marker	sense primer	antisense primer
	D1Mit159	TCTGGGGCCACTATGAGATC	TCACAATCAGAAAATATTATGAGACTC
	D2Mit395	AGGTCAGCCTGGACTATATGG	AGCATCCATGGGATAATGGT
	D4Mit170	TTCCATCGAGTGACTTGATCC	CAGAGTGGCTGTCATCTGGA
	D4Mit196	TTGACTGGTCTTATATATCTCTATCCC	TATATTAAATGCTAACTGCTAAGCACA
	D5Mit357	TCTGAGCCTACCTCCCCC	CCCTGGGTACACTCTCAGGA
	D13Mit253	TCAAGAGCCTTCCACGAAAC	CTGAGAGGAAGAATGGAAGAATG
	D17Mit51	TCTGCCCTGTAACAGGAGCT	CTTCTGGAATCAGAGGATCCC
			Table S1 Uchio-Yamada et al.
