# Supplementary material for: Incorrect strain information for mouse cell lines: sequential influence of misidentification on sublines
Source: In Vitro Cell Dev Biol Anim. 2016 Nov 14;53(3):225–30. doi: 10.1007/s11626-016-0104-3 (PMC5348555; doi:10.1007/s11626-016-0104-3)
Supplement: Supplementary file 4 — (XLSX 18 kb) [file 11626_2016_104_MOESM4_ESM.xlsx]

## Sheet: Sheet1
	Table S2. SSLP profiles of 91 mouse cell lines
	JCRB No.	Cell name	D1Mit159	D2Mit395	D4Mit170	D5Mit357	D13Mit253	D17Mit51	Registered strain	Results
	JCRB0001	F9-41	180	153	103	124	105	163	129	129
	JCRB0720	OTT6050	180	155	103	125	103	162	129/Sv	129
	JCRB0202	B16 melanoma	191	125	103	125	78	156	C57BL/6	C57BL/6
	JCRB1176	KUM10	191	126	103	124	77	157	C57BL/6	C57BL/6
	JCRB1348	3LL	191	125	103	125	78	156	C57BL/6	C57BL/6
	JCRB1349	Ex-3LL	190	126	103	125	78	157	C57BL/6	C57BL/6
	JCRB1474	B16-F0-Luc	190	126	103	125	78	157	C57BL/6	C57BL/6
	JCRB1534	IKK-i-DEF	180/192	126	103	124	77	157	C57BL/6	C57BL/6
	JCRB1535	TBK1-DEF	180/192	126	103	124	77	157	C57BL/6	C57BL/6
	JCRB1548	H-1A (H123)	192	126	103	124	77	157	C57BL/6	C57BL/6
	JCRB1570	H-1D (H162)	191	126	103	123	78	157	C57BL/6	C57BL/6
	JCRB1198.01	GP8	190	120	103	143	101	142	C57BL/6	C57BL/6 and CBA
	JCRB1199	R201C	190	120	103	144	101	142	C57BL/6	C57BL/6 and CBA
	JCRB1207	SV	190	120	103	143	101	142	C57BL/6	C57BL/6 and CBA
	JCRB1225	I51T	190	120	103	143	101	142	C57BL/6	C57BL/6 and CBA
	JCRB0003	C3H/10T1/2 clone 8	175	120	113	143	101	141	C3H	C3H
	JCRB1571	F6B3	175	120	113	143	102	141	C3H	C3H
	JCRB1574	RSV-M	175	121	113	144	105	141	C3H	C3H
	JCRB9003	NCTC Clone 929	173	119	111	142	101	139	C3H	C3H
	JCRB9075	NCTC Clone 1469	175	121	113	144	101	140	C3H	C3H
	JCRB9077	MMT 060562	174	120	113	143	101	139	-	C3H
	JCRB9080	C3H/10T1/2 clone 8	175	121	113	144	101	140	C3H	C3H
	JCRB0706	tsFT101	173	119	113	143	101	140	C3H/He	C3H
	JCRB1134	KUM3	174	120	113	144	101	140	C3H/He	C3H
	JCRB1135	KUM4	174	120	113	144	101	140	C3H/He	C3H
	JCRB1139	KUM9	174	120	113	144	101	140	C3H/He	C3H
	JCRB1178	KUM5	174	120	113	144	101	140	C3H/He	C3H
	JCRB1119	KUSA-A1	174	120	113	144	101	140	C3H/He	C3H
	JCRB1129	KUSA-H1	174	120	113	144	101	140	C3H/He	C3H
	JCRB1132	KUSA-0	174	120	113	144	101	140	C3H/He	C3H
	JCRB1138	NRG	174	120	113	144	101	140	C3H/He	C3H
	JCRB1202	KUM6	174	120	113	143	105	140	C3H/He	C3H
	JCRB1204	KUM7	174	119	113	143	105	139	C3H/He	C3H
	IFO50161	KT-5	174	120	113	144	101	140	C3H/He	C3H
	IFO50267	PB-3c	135	133	119	143	98	154	-	DBA/2
	JCRB0016	P388-D1	134	133	119	144	98	154	DBA/2	DBA/2
	JCRB0017	P388	134	133	119	144	98	154	DBA/2	DBA/2
	JCRB0078	P-815	134	133	119	143	99	154	DBA/2	DBA/2
	JCRB9026	L1210	135	133	119	141	98	154	DBA/2	DBA/2
	JCRB0009	P3/NS1/1-Ag4-1	135	133	119	113	109	154	BALB/c	BALB/c
	JCRB0018	J774.1	135	133	119	114	109	154	BALB/c	BALB/c
	JCRB0084	4-2D	134	132	119	114	109	154	-	BALB/c
	JCRB0090	MB86	134	133	119	113	109	154	BALB/c	BALB/c
	JCRB0113	PAI	134	133	119	114	108	154	BALB/c	BALB/c
	JCRB1365	Vn1919 cl4	134	133	119	114	109	154	BALB/c	BALB/c
	JCRB1367	Vn1919 cl49	134	133	119	114	109	154	BALB/c	BALB/c
	JCRB1368	Vn1919 cl59	134	133	119	114	109	154	BALB/c	BALB/c
	JCRB1447	4T1-Luc	135	133	119	114	110	154	BALB/cfC3H	BALB/c
	JCRB1496	Colon26-Luc	135	133	119	114	109	154	BALB/c	BALB/c
	JCRB1686	4T1 CMV-Luc #6	135	133	119	114	109	155	BALB/cfC3H	BALB/c
	JCRB9005	BALB/3T3clone A31	134	133	119	114	109	154	BALB/c	BALB/c
	JCRB9084	Sp2/O-Ag14	134	133	119	114	109	154	BALB/c	BALB/c
	JCRB9085	P3X63Ag8U.1	134	133	119	114	108	154	BALB/c	BALB/c
	JCRB9093	WEHI-3	134	133	119	114	109	154	BALB/c	BALB/c
	JCRB9097	I-10	135	133	119	114	109	154	BALB/cJ	BALB/c
	JCRB9099	SV-T2	134	133	119	114	109	154	BALB/c	BALB/c
	JCRB9105	P3X63Ag8	134	133	119	114	108	154	BALB/c	BALB/c
	JCRB9107	P3/NS1/1-Ag4-1(NS-1)	134	133	119	114	108	154	BALB/c	BALB/c
	JCRB9108	J774A.1	135	133	119	113	109	154	BALB/c	BALB/c
	JCRB9109	P3.6.2.8.1	135	133	119	113	109	154	BALB/c	BALB/c
	JCRB9117	BCL1 Clone CW13.20	135	132	119	114	109	154	BALB/c	BALB/c
	IFO50021	A31-714 C4	134	133	119	113	109	154	BALB/c	BALB/c
	IFO50296	WEHI-3b	135	133	119	113	110	155	BALB/c	BALB/c
	IFO50081	Neuro-2a	175	133	103	131	100	154	A albino	A
	JCRB1580	SR-CDF1 DBT	134	133	119	114/144	98/109	154	BALB/c x DBA/2	BALB/c x DBA/2
	JCRB9032	SJK-237-71	135	133	103/119	114	78/108	154	BALB and B6	BALB and B6
	JCRB9033	STK1	134	133	103/119	114/126	78	154	BALB and B6	BALB and B6
	JCRB0615	NIH/3T3 clone 5611	175/180	158	111	125/143	109	142	Swiss/NIH	Swiss
	JCRB1503	NIH3T3/ATCC/CMV-Luc	175/180	158	113	125/143	109	142	Swiss/NIH	Swiss
	JCRB9014	3T3 L1	180	119/157	103/119	114/144	97/110	141	Swiss albino	Swiss
	JCRB9019	3T3-Swiss albino	180	119/157	103/119	114/140	97/110	141	Swiss albino	Swiss
	IFO50416	3T3-L1	179	120/158	103/119	113/143	98/110	142	Swiss	Swiss
	JCRB0149	Bhas42	179	119	103	113/143	97/110	141	BALB/c	Swiss
	JCRB0601	BALB/3T3 A31-1-1	180	120/158	103	113/143	97/110	142	BALB/c	Swiss
	JCRB1355	1-1ras1000	179	119/157	103	113/143	97/110	141	BALB/c	Swiss
	JCRB1356	A31-1-1	179	119/157	103	113/143	97/110	141	BALB/c	Swiss
	JCRB1357	1-1src	179	119/157	103	113/143	97/110	141	BALB/c	Swiss
	IFO50070	Balb/3T3 A31-1-1	181	121/158	103	113/143	97/110	141	BALB/c	Swiss
	IFO50298	Balb/c 3T3 A31-I-1	179	119/157	103	113/144	110	141	BALB/c	Swiss
	IFO50299	Balb/c 3T3 A31-1-13	179	119/157	103	113/144	110	141	BALB/c	Swiss
	JCRB0187	OV3121ras7	174/192	120/126	103	124/144	109	140/157	B6C3 F1	-
	JCRB1630	DR-EcoScreen	134	126	103	124	77	162	C57L	-
	JCRB9056	Y-1	134/172	125/133	103	126/131	78	152/163	LAF1	-
	JCRB9098	AtT-20	135/174	126/133	103	127/140	78	163	LAF1	-
	JCRB1322	m5S	174/180	160	119	142	97	141	ICR/Jcl	-
	JCRB0110	M1-T22	180	157	109	123	109	154	SL	-
	JCRB1413	ST 13	135/190	133	103	125/143	101/109	142/154	ddN	-
	JCRB9089	CCRF S-180 II	135/180	119/126	103	124	81	152	CFW	-
	JCRB0424	JTC-11	136/180	133	119	112/125	86/101	153	-	-
	JCRB9090	Ehrlich ascites	135/180	133/158	109/119	113/128/146	101/111	153	-	-
